# Supplementary material for: Adherence of health workers to guidelines for screening and management of cryptococcal meningitis in Uganda
Source: PLoS One. 2023 Apr 10;18(4):e0284165. doi: 10.1371/journal.pone.0284165 (PMC10085016; doi:10.1371/journal.pone.0284165)
Supplement: S1 Dataset — (XLSX) [file pone.0284165.s002.xlsx]

## Sheet: Sheet1
id	Name of HF	Adhearance level	Qn1	Qn2	Qn3	Qn4	Qn6	Qn7	Qn 8	Qn 9	Qn 10	CD4 reagents	CrAg	Flucanazole	KCI (IV)	KCI (Tabs)	Flucytocine	Ambisome
1	Mbale	23.5	Red	Red	Light green	Red	Red	Red	Red	Red	Red	No	No	No	No	No	No	Yes
2	Naguru	70.6	Red	Red	Light green	Red	Red	Red	Red	Red	Red	No	No	No	No	No	No	Yes
3	Kiruddu	94.1	Red	Red	Light green	Red	Red	Red	Red	Red	Red	No	No	No	No	No	No	Yes
4	Jinja	64.7	Red	Red	Light green	Red	Red	Red	Red	Red	Red	No	No	No	No	No	No	Yes
5	Hoima	35.3	Red	Red	Light green	Red	Red	Red	Red	Red	Red	No	No	No	No	No	No	Yes
6	Mubende	76.5	Red	Red	Light green	Red	Red	Red	Red	Red	Red	No	No	No	No	No	No	Yes
7	Fortportal	70.6	Red	Red	Light green	Red	Red	Red	Red	Red	Red	No	No	No	No	No	No	Yes
8	Tororo	76.5	Red	Red	Light green	Red	Red	Red	Red	Red	Red	No	No	No	No	No	No	Yes
9	Soroti	82.4	Red	Red	Light green	Red	Red	Red	Red	Red	Red	No	No	No	No	No	No	Yes
10	Moroto	41.2	Red	Red	Light green	Red	Red	Red	Red	Red	Red	No	No	No	No	No	No	Yes
11	Lira	58.8	Red	Red	Light green	Red	Red	Red	Red	Red	Red	No	No	No	No	No	No	Yes
12	KAYUNGA	58.8	Red	Red	Light green	Red	Red	Red	Red	Red	Red	No	No	No	No	No	No	Yes
13	Kawolo	58.8	Red	Red	Light green	Red	Red	Red	Red	Red	Red	No	No	No	No	No	No	Yes
14	Gulu	29.4	Red	Red	Light green	Red	Red	Red	Red	Red	Red	No	No	No	No	No	No	Yes
15	ARUA	64.7	Red	Red	Light green	Red	Red	Red	Red	Red	Red	No	No	No	No	No	No	Yes
